# Supplementary material for: Complete Chloroplast Genome of Krascheninnikovia ewersmanniana: Comparative and Phylogenetic Analysis
Source: Genes (Basel). 2024 Apr 25;15(5):546. doi: 10.3390/genes15050546 (PMC11121282; doi:10.3390/genes15050546)
Supplement: Supplementary file 1 [file genes-15-00546-s001.zip]

Archive with 1 entries (1 files):
- genes-2950887-supplementary.xlsx
