# Supplementary material for: Complete Chloroplast Genome of Krascheninnikovia ewersmanniana: Comparative and Phylogenetic Analysis
Source: Genes (Basel). 2024 Apr 25;15(5):546. doi: 10.3390/genes15050546 (PMC11121282; doi:10.3390/genes15050546)
Supplement: Supplementary file 1 [file genes-15-00546-s001.zip › genes-2950887-supplementary.xlsx]

## Sheet: Table S1
Table S1. Accession number and sampled chloroplast genomes obtained from GenBank.
Species name	Genebank	Chloroplast genome size
Krascheninnikovia ewersmanniana	PP191169	152287
Krascheninnikovia ceratoides	OR635666	151968
Atriplex canescens	NC_082104.1	150664
Atriplex gmelinii	NC_059062.1	151582
Atriplex centralasiatica	NC_045304.1	152237
Spinacia oleracea	AJ400848.1	150725
Salicornia bigelovii	NC_027226.1	153076
Salicornia europaea	NC_027225.1	153232
Salicornia brachiata	NC_027224.1	153324
Suaeda glauca	NC_045303.1	149807
Suaeda salsa	NC_045302.1	151642
Salsola abrotanoides	NC_057096.1	151622
Salsola affinis	ON080842.1	151,722
Salsola collina	NC_066995.1	152923
Bassia littorea	OK539756.1	151306
Bassia scoparia	PP048887.1	151278
Beta vulgaris	NC_059019.1	149,726
Beta lomatogona	NC_059020.1	150164
Beta intermedia	NC_059018.1	150154
Dysphania botrys	NC_042166.1	152,055
Dysphania ambrosioides	NC_041201.1	151,689
Dysphania pumilio	NC_041159.1	151962
Oxybasis glauca	NC_047226.1	151655
Chenopodium quinoa	MK159176.1	152,079
Chenopodium petiolare	NC_081912.1	152,064
Chenopodium acuminatum	NC_054154.1	152200
Celosia cristata	NC_045887.1	153472
Celosia argentea	MZ636551.1	153474
Amaranthus roxburghianus	NC_073000.1	149,969
Amaranthus cruentus	MG836506.1	150,757
Amaranthus capensis	NC_065855.1	150708
Amaranthus blitoides	NC_065859.1	150668
Amaranthus tricolor	NC_065013.1	150718
Amaranthus hybridus	NC_053787.1	150,759
Alternanthera philoxeroides	NC_042798.1	152255
Arabidopsis thaliana	NC_000932.1	154478	Outgroup
Oryza sativa	NC_031333.1	134502
NA: Not Available. The species name with bold font represent previously published sequences from the GeneBank (https://www.ncbi.nlm.nih.gov)

## Sheet: Table S2
Table S2. Characteristics of the chloroplast genome of Krascheninnikovia ewersmanniana.
Category		Item		Characteristics of chloroplast genome
Construction of chloroplast genome		Size of chloroplast genome (bp)		152287
		Size of LSC (bp)		84098
		Size of SSC (bp)		19007
		Size of IR (bp)		49182
GC content		GC content of LSC region (%)		0.3474
		GC content of LSC region (%)		0.3058
		GC content of IR region (%)		0.4199

## Sheet: Table S3
Table S3. Numbers of identified SSRs motifs in the 2 Krascheninnikovia chloroplast genomes.
Species name	Mono-	Tri-	Tetra-				Penta-		Total
	A/T	AAC/GTT	AAAG/CTTT	AAGG/CCTT	AATT/AATT	ACCT/AGGT	AAATC/ATTTG	ACTAT/AGTAT
Krascheninnikovia ewersmanniana	41	1	1	1	1	2	1		48
Krascheninnikovia ceratoides	37	1	1	1	1	2	1	1	45

## Sheet: Table S4
Table S4. SSRs location in the 2 Krascheninnikovia chloroplast genomes.
Species name	SSR type	SSR	Size	Start	End	Locus
Krascheninnikovia ewersmanniana	c	(T)10gacaataaaagcaacatccctaaaaaagaaaaatccatgtttctttttgagctcagacattca(T)10	83	6058	6140	IGS(rps16,trnQ-UUG)
	p1	(A)14	14	6899	6912	IGS(trnQ-UUG,psbK)
	p1	(A)10	10	7531	7540	IGS(psbK,psbI)
	p1	(T)10	10	8869	8878	IGS(trnS-GCU,trnR-UCU)
	c	(A)10tatatatataaatatagttgctaagtataagtaattgtcagcaaagttg(T)10	69	11850	11918	atpF(intron)
	p4	(GGAA)3	12	12811	12822	IGS(atpF,atpH)
	p1	(T)10	10	15738	15747	IGS(rps2,rpoC2)
	p1	(T)10	10	16059	16068	rpoC2
	p1	(T)13	13	17934	17946	rpoC2
	p1	(T)10	10	22026	22035	rpoC1(intron)
	p1	(A)11	11	22358	22368	rpoC1(intron)
	p3	(CAA)4	12	27665	27676	IGS(trnC-GCA,petN)
	p4	(CTTT)3	12	28451	28462	IGS(petN,psbM)
	p1	(T)10	10	31283	31292	IGS(trnT-GGU,psbD)
	p1	(A)10	10	34842	34851	IGS(trnS-UGA,psbZ)
	p1	(A)10	10	43091	43100	ycf3(intron)
	p1	(T)10	10	46842	46851	trnL-UAA(intron)
	p1	(T)10	10	48061	48070	IGS(trnF-GAA,ndhJ)
	p1	(T)10	10	49826	49835	IGS(ndhK,ndhC)
	p1	(T)15	15	51158	51172	trnV-UAC(intron)
	p5	(ATCAA)3	15	51519	51533	trnV-UAC(intron)
	p1	(T)10	10	52101	52110	IGS(trnM-CAU,atpE)
	p1	(A)11	11	64812	64822	IGS(psbE,petL)
	p1	(A)11	11	65178	65188	IGS(psbE,petL)
	p1	(T)10	10	65304	65313	IGS(psbE,petL)
	p1	(T)12	12	65785	65796	IGS(petL,petG)
	p1	(T)11	11	66975	66985	IGS(psaJ,rpl33)
	p1	(A)10	10	67104	67113	IGS(psaJ,rpl33)
	p1	(T)10	10	67593	67602	IGS(rpl33,rps18)
	p1	(A)16	16	70008	70023	clpP(intron)
	p1	(T)11	11	77855	77865	rpoA
	p1	(T)10	10	82415	82424	rpl16(intron)
	p4	(AGGT)3	12	103944	103955	rrn23
	p1	(T)10	10	106263	106272	IGS(trnR-ACG,trnN-GUU)
	p1	(A)10	10	108457	108466	IGS(trnN-GUU,ndhF)
	p4	(TTAA)3	12	111022	111033	IGS(ndhF,rpl32)
	p1	(T)10	10	112650	112659	IGS(rpl32,trnL-UAG)
	p1	(T)10	10	117668	117677	IGS(ndhG,ndhI)
	c	(T)12ctttataagtttgttatcggattccgtagaatcttcttc(T)11	62	123110	123171	ycf1
	p1	(T)14	14	124289	124302	ycf1
	c	(T)11aaaaatgtaaggatttcaatttgaaactttcgaagaa(T)10	58	125308	125365	ycf1
	p1	(T)10	10	127920	127929	ycf1
	p1	(A)10	10	130114	130123	IGS(trnN-GUU,trnR-ACG)
	p4	(CTAC)3	12	132429	132440	rrn23
Krascheninnikovia ceratoides	p1	(T)11	11	6051	6061	IGS(rps16,trnQ-UUG)
	p1	(A)14	14	6892	6905	IGS(trnQ-UUG,psbK)
	p1	(A)10	10	7517	7526	IGS(psbK,psbI)
	p5	(CTATA)3	15	8343	8357	IGS(trnS-GCU,trnR-UCU)
	p1	(T)10	10	8860	8869	IGS(trnS-GCU,trnR-UCU)
	c	(A)10tatatatataaatatagttgctaagtataagtaattgtcagcaaagttg(T)10	69	11841	11909	atpF(intron)
	p4	(GGAA)3	12	12802	12813	IGS(atpF,atpH)
	p1	(T)10	10	15745	15754	IGS(rps2,rpoC2)
	p1	(T)10	10	16066	16075	rpoC2
	p1	(T)13	13	17941	17953	rpoC2
	p1	(T)10	10	22033	22042	rpoC1(intron)
	p3	(CAA)4	12	27662	27673	IGS(trnC-GCA,petN)
	p4	(CTTT)3	12	28448	28459	IGS(petN,psbM)
	p1	(T)11	11	31288	31298	IGS(trnT-GGU,psbD)
	p1	(A)11	11	34848	34858	IGS(trnS-UGA,psbZ)
	p1	(A)10	10	36433	36442	IGS(rps14,psaB)
	p1	(A)12	12	43099	43110	ycf3(intron)
	c	(T)10gcttttg(A)10	27	46818	46844	trnL-UAA(intron)
	p1	(T)10	10	47025	47034	trnL-UAA(intron)
	p1	(A)10	10	47215	47224	trnL-UAA(intron)
	p1	(T)10	10	49804	49813	IGS(ndhK,ndhC)
	p1	(T)13	13	51136	51148	trnV-UAC(intron)
	p5	(ATCAA)3	15	51495	51509	trnV-UAC(intron)
	p1	(T)11	11	52077	52087	IGS(trnM-CAU,atpE)
	p1	(A)11	11	64759	64769	IGS(psbE,petL)
	p1	(A)11	11	65127	65137	IGS(psbE,petL)
	p1	(T)10	10	65253	65262	IGS(psbE,petL)
	p1	(T)13	13	65734	65746	IGS(petL,petG)
	p1	(T)10	10	67538	67547	IGS(rpl33,rps18)
	p1	(A)16	16	69952	69967	clpP(intron)
	p1	(T)11	11	77799	77809	rpoA
	p1	(T)11	11	82352	82362	rpl16(intron)
	p4	(AGGT)3	12	103797	103808	rrn23
	p1	(A)10	10	108286	108295	ycf1
	p4	(TTAA)3	12	110830	110841	IGS(ndhF,rpl32)
	p1	(T)13	13	112458	112470	IGS(rpl32,trnL-UAG)
	p1	(T)11	11	117479	117489	IGS(ndhG,ndhI)
	c	(T)12ctttataagttttttatcggattccgtttccgtagaatcttcttc(T)11	68	122921	122988	ycf1
	p1	(T)14	14	124145	124158	ycf1
	p1	(T)11	11	125164	125174	ycf1
	p1	(T)10	10	127749	127758	ycf1
	p4	(CTAC)3	12	132188	132199	rrn23
